# Supplementary material for: Evaluation of Cell Responses of Saccharomyces cerevisiae under Cultivation Using Wheat Bran as a Nutrient Resource by Analyses of Growth Activities and Comprehensive Gene Transcription Levels
Source: Microorganisms. 2023 Oct 31;11(11):2674. doi: 10.3390/microorganisms11112674 (PMC10673363; doi:10.3390/microorganisms11112674)
Supplement: Supplementary file 1 [file microorganisms-11-02674-s001.zip]

Archive with 1 entries (1 files):
- microorganisms-2683954-supplementary.pdf
